# Supplementary material for: Diversity and Functional Roles of Root-Associated Endophytic Fungi in Two Dominant Pioneer Trees Reclaimed from a Metal Mine Slag Heap in Southwest China
Source: Microorganisms. 2024 Oct 15;12(10):2067. doi: 10.3390/microorganisms12102067 (PMC11509953; doi:10.3390/microorganisms12102067)
Supplement: Supplementary file 1 [file microorganisms-12-02067-s001.zip]

Archive with 1 entries (1 files):
- microorganisms-3232279-supplementary.pdf
